# Supplementary material for: Cold spells in the Nordic Seas during the early Eocene Greenhouse
Source: Nat Commun. 2020 Sep 18;11:4713. doi: 10.1038/s41467-020-18558-7 (PMC7501286; doi:10.1038/s41467-020-18558-7)
Supplement: Supplementary file 2 — Source Data [file 41467_2020_18558_MOESM2_ESM.xlsx]

## Sheet: biomarkers summary
	Diol	C26 1,14	C26 1,13	C26 1,12	C28 1,14	C28 1,13	C28 1,12	C30 1,15	C30 1,14	C30 1,13	C30 1,12	C32 1,15	C32 1,14	C32 1,13	C34 1,16	C34 1,15	Total	Long Chain Diol Indices
	m/z	271	285	299	299	313	327	313	327	341	355	341	355	369	355	369		LDI	SST	diol index 1	diol index 2	diol index 3			Alkenones													GDGT-0	GDGT-1	GDGT-2	GDGT-3	GDGT-4	Crenarchaeol	Cren Iso	brGDGT-Ia	Ib	Ic	IIa	IIa'
	Rt	36.08	36.01	36.06	38.42	38.42	38.42	40.66	40.66	40.66	40.66	42.81	42.81	42.81	45.48	45.48							%C32	%C30	C36:2	C36:3	C37:2	C37:3	C37:4	C38:2	C38:3	C39:2	C39:3	UK37'	UK37	C37/C38	SST
bulk	15 Conc A	49005	921302	2198849	12261360	2125599	10304088	50214112	3128489	7572587	1462958	22136114	189856	1633365	426657	390106	115014447	0.838127	22.519	0.234587	0.613434	0.694042	24.6324	55.8769	2.40688e+06	230744	1.07599e+09	1.4642e+08	8.31543e+06	2.6112e+08	4.60611e+07	3.21913e+07	6.77887e+06	0.88022	0.867516	3.97944	25.34	2.73553e+08	2.55497e+07	1.47878e+07	5.63433e+06	NF	2.44411e+08	2.74379e+06	1.26607e+07	1.16817e+06	559506	3.24488e+06	NF
	15 Conc B	587103	1262589	3464461	18677915	3379420	15550922	76422620	4768287	11426944	2297653	34205987	294222	2366504	647850	395273	175747750	0.837701	22.5061	0.23477	0.612931	0.690803	24.8854	55.5986	1.30596e+06	107285	5.84347e+08	6.97983e+07	4.37622e+06	1.37027e+08	2.45976e+07	1.71016e+07	3.72415e+06	0.893298	0.880717	4.04731	25.7363	4.12225e+08	3.49451e+07	1.92386e+07	7.9452e+06	1.85947e+06	4.06344e+08	4.58722e+06	2.26411e+07	1.97659e+06	945335	5.66566e+06	NF
	15 Sed	507763	965784	2213320	12414194	2129308	10200659	50775452	3191806	7564164	1428481	22708199	226209	1638011	422949	290411	116676710	0.839695	22.5665	0.235096	0.616851	0.690976	24.8942	55.6633	3.0509e+06	610035	6.20963e+08	4.19454e+07	2.66744e+06	1.98866e+08	1.88858e+07	4.68471e+07	3.30404e+06	0.936725	0.928963	3.04433	27.0523	3.55451e+06	857215	589914	100701	34711.2	6.84036e+06	156025	8.02408e+06	612163	419378	3.29511e+06	3.29511e+06
	15 Glen				588216		669210	1998140	197685	340469	90741	870705		60969			4816135	0.854414	23.0125	0.282288	0.697729	0.696496	23.824	54.6725	116830	18087.7	5.34813e+07	4.61572e+06	252490	1.38249e+07	1.79441e+06	1.65818e+06	322232	0.920552	0.912241	3.71956	26.5622	2.69261e+07	1.9767e+06	1.07565e+06	418390	89910.5	2.27354e+07	245250	1.6442e+06	100799	59127.3	702841	NF
	60 Conc				93942		362325	2315940	260932	651844	155156	1424121		260220		62463	5586943	0.78036	20.7685	0.132871	0.352506	0.619225	34.7776	56.5562	566893	199279	2.85442e+08	3.73657e+07	2.32189e+06	9.03784e+07	1.45988e+07	1.77671e+07	4.54583e+06	0.884248	0.870792	3.07502	25.4621	5.52557e+07	5.42846e+06	2.64715e+06	928577	189572	5.64572e+07	645313	9.77403e+06	2.05144e+06	952860	1.80509e+06	823504
	62 Conc	184869	357780	155342	1290180	238521	614380	4195638	413424	1265290	170116	2928799	71109	401907	115123	93971	12496449	0.736148	19.4287	0.288784	0.531145	0.588908	32.3033	46.276	1.29287e+06	173451	6.73229e+08	1.0118e+08	7.06828e+06	2.15354e+08	3.45044e+07	3.83539e+07	1.0137e+07	0.869345	0.852437	3.09939	25.0105	9.32833e+07	9.28057e+06	3.89835e+06	1.63671e+06	358098	9.59822e+07	1.08021e+06	1.49792e+07	3.3556e+06	1.64132e+06	4.74166e+06	4.74166e+06
	62 Sed	92282	65529		66421		50212	207174		101909		99573		92938			776038	0.670286	17.4329	0.242771	0.394588	0.67539	26.6832	55.5176	545049	72778.1	1.49605e+08	6.5064e+06	538303	7.01858e+07	4.19589e+06	1.87301e+07	959135	0.958322	0.951593	2.09879	27.7067	1.59059e+06	337162	210695	116534	51698.1	2.24465e+06	160307	2.21762e+06	470988	233117	540852	NF
decarbonated bulk	15 Conc A	0.0426077	0.801032	1.9118	10.6607	1.84811	8.95895	43.659	2.72008	6.58403	1.27198	19.2464	0.165071	1.42014	0.370959	0.33918	100	0.838127	22.519	0.234587	0.613434	0.694042	24.6324	55.8769	1.70371e+06	253763	1.19019e+09	1.51797e+08	7.23929e+06	2.92188e+08	4.95418e+07	3.54246e+07	6.50824e+06	0.886886	0.876762	3.92703	25.542	2.80287e+08	2.52592e+07	1.58752e+07	5.66366e+06	1.36252e+06	2.60992e+08	2.83381e+06	1.37901e+07	1.12828e+06	607102	1.68753e+06	1.98103e+06
	15 Conc B	0.33406	0.71841	1.97127	10.6277	1.92288	8.84843	43.4843	2.71314	6.5019	1.30736	19.4631	0.167412	1.34653	0.368625	0.224909	100	0.837701	22.5061	0.23477	0.612931	0.690803	24.8854	55.5986	1.61239e+06	111792	5.24583e+08	6.70907e+07	906296	1.24489e+08	2.54783e+07	1.53312e+07	3.7754e+06	0.886609	0.883723	3.94534	25.5336	4.62915e+08	3.74517e+07	2.08699e+07	9.12088e+06	1.85827e+06	4.30958e+08	4.66492e+06	2.36757e+07	2.03587e+06	1.02369e+06	3.44877e+06	3.82099e+06
	15 Sed	0.435188	0.827744	1.89697	10.6398	1.82496	8.74267	43.5181	2.7356	6.48301	1.22431	19.4625	0.193877	1.40389	0.362497	0.248902	100	0.839695	22.5665	0.235096	0.616851	0.690976	24.8942	55.6633	2.62789e+06	171713	6.46689e+08	4.20386e+07	2.46474e+06	2.03287e+08	1.83218e+07	4.68302e+07	2.56603e+06	0.938962	0.932048	3.10785	27.1201	3.55362e+06	860492	636357	130878	NF	7.1753e+06	208861	7.82227e+06	597305	278745	2.26769e+06	NF
	15 Glen	0	0	0	12.2134	0	13.8952	41.4885	4.10464	7.06934	1.8841	18.0789	0	1.26593	0	0	100	0.854414	23.0125	0.282288	0.697729	0.696496	23.824	54.6725	83569.5	NF	6.09985e+07	5.13076e+06	299933	1.56821e+07	2.21588e+06	1.94406e+06	331608	0.922413	0.913733	3.69478	26.6186	3.04845e+07	1.93647e+06	1.04331e+06	428879	91226.1	2.70836e+07	287334	1.49767e+06	83291.6	32645.9	360261	NF
	60 Conc	0	0	0	1.68146	0	6.48521	41.4527	4.67039	11.6673	2.77712	25.4902	0	4.65765	0	1.11802	100	0.78036	20.7685	0.132871	0.352506	0.619225	34.7776	56.5562	336422	185578	2.61234e+08	3.32585e+07	2.20978e+06	8.55051e+07	1.34308e+07	1.7548e+07	4.289e+06	0.887065	0.873011	2.9766	25.5474	4.71294e+07	4.50501e+06	2.35515e+06	810776	158246	4.91822e+07	602247	8.12899e+06	1.7085e+06	811393	1.29629e+06	962060
	62 Conc	1.47937	2.86305	1.24309	10.3244	1.90871	4.91644	33.5746	3.30833	10.1252	1.36131	23.437	0.569034	3.21617	0.921246	0.751982	100	0.736148	19.4287	0.288784	0.531145	0.588908	32.3033	46.276	830036	265445	6.97384e+08	1.07742e+08	5.92842e+06	2.28193e+08	3.43632e+07	4.07262e+07	1.04249e+07	0.86618	0.852539	3.06649	24.9145	1.02738e+08	1.00211e+07	3.95218e+06	1.80567e+06	405380	1.02475e+08	1.12792e+06	1.62782e+07	3.54319e+06	1.62125e+06	4.41816e+06	NF
	62 Sed	11.8914	8.44405	0	8.55899	0	6.4703	26.6964	0	13.132	0	12.8309	0	11.976	0	0	100	0.670286	17.4329	0.242771	0.394588	0.67539	26.6832	55.5176	214376	30531	1.57187e+08	6.59982e+06	515301	7.14971e+07	3.85037e+06	1.84929e+07	1.162e+06	0.959705	0.953559	2.17375	27.7486	1.60358e+06	342315	227908	89843.7	22310.2	2.49742e+06	168608	1.96777e+06	394334	212061	534044	401683
[truncated: 26 more columns]

## Sheet: clumped summary
Sample name	description	horizon	age	Replicates	d13C VPDB	d13C VPDB SD	d18O (VPDB)	d18O (VPDB)) SD	d18O VSMOW	D47 CDES (ETF)	D47 CDES	D47 (CDES) SD	D47 (CDES) SE	TEMP AVERAGE	SD	SE	0.68	0.95	Delta 18O fluid (VSMOW) (kim & O'Neil 1997))
MLV gl 1	hand-separated Type I	+15, Fur Fmn	Eocene	14	-23.3664	0.204856	-2.26786	0.452299	28.5807	0.703929	0.766143	0.0358884	0.00959159	0.927939	8.10832	2.16704	2.24067	4.6816	-5.17089
MLV gl 2	hand-separated Type III	+15, Fur Fmn	Eocene	11	-23.1164	1.08232	-2.70182	0.422349	28.1345	0.671273	0.733818	0.0313711	0.00945876	8.56824	7.53904	2.27311	2.37863	5.0648	-3.82674
MLV gl 9	concretion around gl +15	+15, Fur Fmn	Eocene	15	-18.528	0.192603	-2.01733	0.0529738	28.8413	0.6818	0.744333	0.0198953	0.00513694	5.80801	4.80884	1.24164	1.28019	2.66305	-3.773
MLV gl 10	empty concretion +15	+15, Fur Fmn	Eocene	10	-18.272	0.0656963	-2.017	0.0374299	28.84	0.6938	0.7561	0.030576	0.009219	3.16592	7.18309	2.27149	2.39078	5.13847	-4.38978
MLV gl 5	hand-separated Type I	+60-62, Fur	Eocene	16	-23.2181	0.169751	-2.19437	0.260959	28.6575	0.66925	0.731625	0.0274952	0.00687379	9.05573	6.9294	1.73235	1.78178	3.69242	-3.20984
MLV gl 4	hand-separated Type III	+60-62, Fur	Eocene	14	-23.4979	0.285336	-2.51929	0.319072	28.3229	0.651357	0.713786	0.0263958	0.00705458	13.6112	6.87653	1.83783	1.90027	3.97039	-2.52224
MLV gl 8	bulk concretion around +62	+60-62	Eocene	14	-21.9664	0.341166	-1.96143	0.108355	28.8971	0.666857	0.729357	0.0493423	0.0127401	10.3264	14.3754	3.84199	3.97253	8.30012	-2.69205

## Sheet: Stable
sample name	position in glendonite/concretion	desciption	yield nA	d13C	d18O	notes
	see photos
+15_gl_11	v11	+15 concretion	4.22388	-16.5227	-2.45827	weathered
+15_gl_12	v12	+15 concretion	4.71264	-16.586	-2.6384	weathered
+15_gl_13	v13	+15 concretion	6.63232	-16.5148	-2.14673	weathered
+15_gl_14	v14	+15 concretion	6.9488	-16.7252	-2.03367	unweathered
+15_gl_15	v15	+15 concretion	4.99711	-16.8143	-2.19989	unweathered
+15_gl_16	v16	+15 concretion	6.44632	-16.6937	-2.33781	unweathered					Averages	d13C	d18O
+15_gl_07	v17	+15 concretion	3.84941	-19.2527	-2.79225	unweathered					+15 concretion	-16.9574	-2.355
+15_gl_18	v18	+15 concretion	5.97504	-16.8833	-2.5273	unweathered					+15 glendonite	-22.9004	-2.79155
+15_gl_19	v19	+15 concretion	6.64583	-16.7558	-2.15905	unweathered					+15 organics,concretion	-26.9526
+15_gl_20	v20	+15 concretion	5.25207	-16.7694	-2.37367	unweathered					+15 organics, empty concretion	-26.593
+15_gl_21	v21	+15 concretion	6.35577	-16.5256	-2.43342	unweathered					+62 concretion	-22.1011	-2.2811
+15_gl_23	v23	+15 concretion	5.92105	-16.6218	-2.40012	unweathered					+62 glendonite	-22.6141	-2.61909
+15_gl_24	v24	+15 concretion	5.9071	-16.5318	-2.29279	unweathered					+62 organics, glendonite	-25.7568
+15_gl_25	v25	+15 concretion	6.58997	-16.485	-2.23464	weathered					+62 organics, concretion	-25.6026
+15_gl_26	v26	+15 concretion	12.2732	-16.278	-2.24605	weathered
+15_gl_27	v27	+15 concretion	7.6665	-16.9903	-2.34947	weathered
+15_gl_28	v28	+15 concretion	6.69306	-18.114	-2.35772	weathered
+15_gl_29	v29	+15 concretion	5.99406	-18.964	-2.41604	weathered
+15_gl_30	v30	+15 concretion	6.17853	-19.2404	-2.37708	weathered
+15_gl_31	h1	+15 glendonite	4.68949	-23.3883	-2.93416
+15_gl_32	h2	+15 glendonite	3.93254	-23.6546	-3.10102
+15_gl_33	h3	+15 glendonite	4.93166	-22.5195	-2.63302
+15_gl_34	h4	+15 glendonite	5.75312	-22.88	-2.75147
+15_gl_35	h5	+15 glendonite	5.59858	-22.9898	-2.91251
+15_gl_36	h6	+15 glendonite	4.69965	-22.9104	-2.87964
+15_gl_37	h7	+15 glendonite	5.74266	-22.761	-2.81369
+15_gl_38	h8	+15 glendonite	6.71988	-22.741	-2.61989
+15_gl_41	v1	+15 glendonite	5.10421	-23.6194	-3.0086
+15_gl_42	v2	+15 glendonite	6.33502	-23.4142	-2.99778
+15_gl_43	v3	+15 glendonite	5.44389	-23.3957	-3.04062
+15_gl_44	v4	+15 glendonite	4.90537	-23.1765	-3.14043
+15_gl_38	v4.5/h8	+15 glendonite	6.71988	-22.741	-2.61989
+15_gl_45	v5	+15 glendonite	6.10848	-22.8025	-2.62546
+15_gl_46	v6	+15 glendonite	4.41882	-21.4951	-2.36593
+15_gl_47	v7	+15 glendonite	6.20723	-22.4469	-2.66434
+15_gl_48	v8	+15 glendonite	5.55769	-23.1625	-2.74394
+15_gl_49	v9	+15 glendonite	7.77474	-22.1084	-2.39554
+62_gl_01	v1	+62 glendonite	6.47707	-23.0286	-2.50432
+62_gl_02	v2	+62 glendonite	6.43662	-21.8562	-2.34503
+62_gl_04	v4	+62 glendonite	4.6969	-22.9808	-2.73741
+62_gl_05	v5	+62 glendonite	4.41286	-22.9307	-2.79651
+62_gl_06	v6	+62 glendonite	4.30947	-22.8795	-2.85823
+62_gl_07	v7	+62 glendonite	4.22586	-22.9356	-2.57452
+62_gl_08	v8	+62 glendonite	5.21491	-23.0501	-2.65795
+62_gl_09	v9	+62 glendonite	4.01321	-23.1348	-2.56183
+62_gl_10	v10	+62 glendonite	3.78442	-22.3957	-2.52979
+62_gl_11	v11	+62 glendonite	5.79201	-23.0788	-2.46533
+62_gl_12	v12	+62 glendonite	4.44197	-18.5122	-2.02167
+62_gl_13	h13	+62 concretion	4.10119	-22.5181	-2.10912
+62_gl_14	h14	+62 concretion	3.46082	-21.852	-2.64104
+62_gl_15	h15	+62 concretion	3.6368	-21.3754	-2.31313
+62_gl_16	h16	+62 glendonite	3.92575	-23.3558	-3.06466
+62_gl_07	h16.5/v7	+62 glendonite	4.22586	-22.9356	-2.57452
+62_gl_17	h17	+62 glendonite	4.37258	-22.8509	-2.81274
+62_gl_18	h18	+62 glendonite	5.4082	-23.2857	-2.78192
+62_gl_19	h19	+62 concretion	5.60322	-22.3103	-2.1329
+62_gl_20	h20	+62 concretion	5.41233	-22.45	-2.20928
MLV_2018_org-004	bulk TOC	decarbonated +15 concretion, bulk	4.98855	-26.8702	n/a
MLV_2018_org-005	bulk TOC	decarbonated +15 concretion, bulk	2.61861	-26.8024	n/a
MLV_2018_org-003a	bulk TOC	decarbonated +15 concretion, bulk	6.26907	-27.1853	n/a
MLV_2018_org-002	bulk TOC	decarb. +15 concretion, bulk, no glendonite	5.36125	-26.6043	n/a
MLV_2018_org-003	bulk TOC	decarb. +15 concretion no glendonite, bulk	2.78601	-26.5817	n/a
MLV_2018_org-005a	bulk TOC	decarbonated +62 concretion, bulk	6.14095	-25.6026	n/a
MLV_2018_org-006	bulk TOC	decarbonated +62 glendonite, bulk	4.95691	-25.6239	n/a
MLV_2018_org-004a	bulk TOC	decarbonated +62 glendonite, bulk	7.1149	-25.8896	n/a

## Sheet: Trace
sample name		desciption	d13C	d18O	Ca	Mg/Ca	Sr/Ca	Mn/Ca	Fe/Ca	S/Ca	P/Ca
					wt%	mmol/mol	mmol/mol	mmol/mol	mmol/mol	mmol/mol	mmol/mol
+15_gl_07	7	concretion	-19.2527	-2.79225	20.8257	83.191	1.50577	4.79201	83.9463	37.9825	15.7775
+15_gl_12	12	concretion	-16.586	-2.6384	32.5384	36.4061	1.34891	13.8353	11.741	8.37574	12.1454
+15_gl_13	13	concretion	-16.5148	-2.14673	31.2207	35.7605	1.33021	13.4571	9.39948	5.08434	10.9302
+15_gl_14	14	concretion	-16.7252	-2.03367	33.8406	36.3315	1.35754	11.6568	7.8121	4.33518	11.1109
+15_gl_15	15	concretion	-16.8143	-2.19989	33.2867	38.2614	1.36552	10.7248	8.61086	5.05477	11.0492
+15_gl_18	18	concretion	-16.8833	-2.5273	33.4053	36.1957	1.33575	8.03285	5.61846	3.71306	11.775
+15_gl_19	19	concretion	-16.7558	-2.15905	33.0167	35.8578	1.37548	14.0187	13.272	7.66575	12.022
+15_gl_20	20	concretion	-16.7694	-2.37367	33.3043	35.9894	1.36847	11.6442	11.3652	7.09398	11.2167
+15_gl_21	21	concretion	-16.5256	-2.43342	34.5856	34.3999	1.3811	10.2503	6.38494	3.93623	10.7696
+15_gl_22	22	concretion	-16.9013	-2.62876	18.2592	91.5429	1.70782	12.1498	131.756	62.0354	23.9541
+15_gl_23	23	concretion	-16.6218	-2.40012	32.1492	36.1243	1.36995	8.53554	8.42469	5.36968	10.8832
+15_gl_24	24	concretion	-16.5318	-2.29279	33.6831	35.4625	1.39809	11.3815	8.09365	3.55648	10.4543
+15_gl_25	25	concretion	-16.485	-2.23464	32.4519	33.8433	1.3915	13.0938	13.956	2.84345	11.8189
+15_gl_26	26	concretion	-16.278	-2.24605	32.4068	32.3053	1.35822	11.9592	15.7019	3.14976	13.8803
+15_gl_27	27	concretion	-16.9903	-2.34947	32.6249	33.5499	1.38535	12.2479	13.0735	2.01247	12.0171
+15_gl_28	28	concretion	-18.114	-2.35772	31.3067	32.6513	1.27048	8.68535	16.341	1.03245	12.8669
+15_gl_29	29	concretion	-18.964	-2.41604	32.0134	30.6753	1.2418	8.16207	19.9472	1.0345	15.2994
+15_gl_30	30	concretion	-19.2404	-2.37708	30.3115	28.785	1.09934	8.46801	37.478	1.19284	17.9867
+15_gl_01	17	concretion	-18.467	-2.58302	19.5106	70.3213	1.47768	11.4103	95.4963	44.6589	14.3344
+15_gl_02	17	concretion	-18.1863	-2.52182	19.8978	83.6367	1.48712	10.6266	92.5514	41.9082	13.6178
+15_gl_03	17	concretion	-17.2174	-2.52114	23.5853	66.2528	1.39759	9.58411	60.7386	26.4312	12.1756
+15_gl_04	17	concretion	-17.6162	-2.47482	23.6272	63.7628	1.42339	6.4652	54.5845	24.2797	13.3326
+15_gl_05	17	concretion	-17.9699	-2.53231	24.1741	62.9311	1.45348	5.836	52.4877	22.7559	14.2344
+15_gl_06	17	concretion	-18.9849	-2.53353	20.3653	81.7188	1.4856	5.10835	82.5501	35.5045	15.8287
+15_gl_08	17	concretion	-19.9112	-2.42782	21.4031	76.6173	1.51971	4.78742	74.5403	32.7669	15.4908
+62_gl_13	1	concretion	-22.5181	-2.10912	30.0773	40.1151	1.33347	3.63258	17.9218	11.5954	11.1161
+62_gl_19	7	concretion	-22.3103	-2.1329	32.0367	37.7447	1.57954	6.29342	11.9489	11.8515	12.239
+62_gl_20	8	concretion	-22.45	-2.20928	31.0099	40.535	1.45461	4.73204	14.6309	15.8762	14.2181
+62_gl_14	14	concretion	-21.852	-2.64104	30.9104	36.2644	1.37428	4.82076	14.1862	15.7397	12.515
+62_gl_15	15	concretion	-21.3754	-2.31313	28.4998	41.9076	1.46742	8.10682	25.2666	24.97	15.5733
+15_gl_31	31	glendonite	-23.3883	-2.93416	36.2003	24.788	1.10076	4.18026	2.70563	1.66507	4.15833
+15_gl_32	32	glendonite	-23.6546	-3.10102	36.0467	34.4835	1.14564	3.71318	1.79855	1.45223	5.71505
+15_gl_33	33	glendonite	-22.5195	-2.63302	36.9418	29.9474	1.1661	2.82339	0.476057	1.96084	5.95539
+15_gl_34	34	glendonite	-22.88	-2.75147	36.7802	24.5338	1.12139	2.00348	0.55374	1.1912	5.3333
+15_gl_35	35	glendonite	-22.9898	-2.91251	35.9096	30.8304	1.13919	3.2626	0.630868	1.74715	6.29781
+15_gl_36	36	glendonite	-22.9104	-2.87964	36.4812	27.5726	1.24158	2.29547	0.536304	1.52364	7.00383
+15_gl_46	34	glendonite	-21.4951	-2.36593	35.9309	30.3185	1.04147	4.10431	1.79851	1.58833	4.80917
+15_gl_47	33	glendonite	-22.4469	-2.66434	36.405	23.5727	1.05723	2.43537	0.571619	1.4583	4.82519
+15_gl_48	32	glendonite	-23.1625	-2.74394	36.2331	26.8569	1.13988	4.96146	2.07893	1.64808	4.92401
+15_gl_49	31	glendonite	-22.1084	-2.39554	35.5146	30.0382	1.1989	6.24498	2.74894	1.5183	6.01165
+62_gl_01	31	glendonite	-23.0286	-2.50432	35.9592	27.9494	1.51831	2.88208	3.0306	2.9327	7.75755
+62_gl_02	32	glendonite	-21.8562	-2.34503	37.7775	30.3916	1.21652	4.03586	2.46296	2.27375	5.09538
+62_gl_03	32.5	glendonite	-34.0591	-45.4719	34.6006	25.8598	1.31684	1.4231	0.953805	3.78966	6.55937
+62_gl_04	33	glendonite	-22.9808	-2.73741	36.88	30.4921	1.55487	3.34787	1.56614	2.35259	8.96171
+62_gl_05	34	glendonite	-22.9307	-2.79651	36.8995	26.9489	1.38362	2.32595	0.770856	2.37154	6.53903
+62_gl_06	36	glendonite	-22.8795	-2.85823	36.5604	28.6057	1.35913	3.42028	2.23115	2.50355	6.21959
+62_gl_07	38	glendonite	-22.9356	-2.57452	36.5971	26.6696	1.22904	0.794367	0.591777	3.93329	5.30868
+62_gl_08	37	glendonite	-23.0501	-2.65795	36.8544	27.9542	1.22671	1.35158	0.548728	4.15669	4.32366
+62_gl_09	36	glendonite	-23.1348	-2.56183	34.4008	32.3777	1.37272	2.66188	7.84183	8.85358	15.4164
+62_gl_10	35	glendonite	-22.3957	-2.52979	30.9074	32.747	1.45364	6.48146	16.3064	25.0288	47.5879
+62_gl_11	34	glendonite	-23.0788	-2.46533	36.4442	27.2385	1.13683	2.38998	1.38469	4.85165	5.61115
+62_gl_12	32	glendonite	-18.5122	-2.02167	35.3806	38.8177	1.08374	12.6162	3.39986	4.53164	3.70868
+62_gl_16	16	glendonite	-23.3558	-3.06466	37.1278	22.9965	1.13253	1.53282	0.723385	3.57618	3.63458
+62_gl_17	35	glendonite	-22.8509	-2.81274	36.997	28.3927	1.33686	1.19303	0.474534	2.97529	7.09132
+62_gl_18	32	glendonite	-23.2857	-2.78192	36.8272	27.5834	1.28074	3.37111	2.63069	3.01033	7.77053
Average		glendonite	-23.1156	-4.38262	36.1063	28.7187	1.23817	3.43408	2.35266	3.71578	7.86477
		concretion	-18.2604	-2.3869	28.8776	47.638	1.40151	9.14996	33.9942	15.7936	13.3544
		+15 concretion	-17.4923	-2.40806	28.5518	49.303	1.39343	9.87653	37.4349	15.751	13.3989
		+62 concretion	-22.1011	-2.2811	30.5068	39.3134	1.44186	5.51713	16.7909	16.0066	13.1323
		+15 glendonite	-22.7555	-2.73816	36.2444	28.2942	1.13522	3.60245	1.38991	1.57531	5.50337
		+62 glendonite	-23.3556	-5.47892	36.0142	29.0017	1.30681	3.32184	2.99449	5.14275	9.43904
		stdev glendonite	2.48571	8.56373	1.32415	3.52549	0.141644	2.39129	3.30538	4.73431	8.59312
		stdev concretion	2.01664	0.185945	5.30406	19.5174	0.108454	3.1551	34.3878	16.0203	2.76903

## Sheet: Kola samples
																								Delta 18O Fluid (SMOW)					Ca	Mg/Ca	Sr/Ca	Mn/Ca	Fe/Ca	S/Ca	P/Ca
sample name	description	Location	Notes	horizon		age	TEMP AVERAGE	0.95	Replicates	d13C VPDB	d13C VPDBSD	d18O VPDB	d18O VPDB SD	d18O VSMOW	D47 CDES (ETF)	D47 CDES	D47 (CDES) SD	D47(CDES) SE	TEMP AVERAGE	SD	SE	0.68	0.95	(kim & O'Neil 1997))	Daeron et al.2019 (5- 45°C)	Kele et al. 2015 (5- 45°C	O'Neil et al. (1969) 0-500°C	Füger et al. 2018 (0-350 °C)	wt%	mmol/mol	mmol/mol	mmol/mol	mmol/mol	mmol/mol	mmol/mol
mlv gl 17	glendonite	Olenitsa, Kola peninsula, Russia	transformed in situ			8485 +/- 65 BP	5.09893	5.88583	9	-14.0811	0.0412161	-1.12778	0.041036	29.7567	0.685667	0.748111	0.0327531	0.0109177	5.09893	7.65719	2.5524	2.70611	5.88583	-3.0509	-4.68138	-6.53412	-3.68755	-0.0352621	34.7817	74.2973	2.18277	0.316643	1.20295	1.3919	17.4497
mlv gl 18	mussel	Olenitsa, Kola peninsula, Russia	original aragonite			8485 +/- 65 BP	3.87854	4.08101	12	-0.984167	0.158506	-3.56	0.102956	27.2492	0.690583	0.752833	0.0272606	0.00786945	3.87854	6.42305	1.85417	1.9311	4.08101	-5.76236	-7.38117	-9.267	-6.42868	-2.77165	37.304	6.00444	1.48914	0.226561	0.420564	4.35688	1.24127
mlv gl 19	bivalve	Olenitsa, Kola peninsula, Russia	original calcite			8485 +/- 65 BP	1.85896	3.72119	12	-1.22417	0.0504081	-2.83833	0.0350793	27.9942	0.698667	0.761333	0.025766	0.00743802	1.85896	5.85673	1.69069	1.76083	3.72119	-5.51673	-7.12384	-9.07399	-6.2389	-2.55627	32.1983	3.01552	1.7834	0.0676235	2.49696	2.46275	0.8754
mlv gl 20	sediment	Olenitsa, Kola peninsula, Russia	sedimentary carbonate			8485 +/- 65 BP	3.69063	4.69705	9	-10.6833	0.0210819	-0.986667	0.0449691	29.9022	0.691111	0.753556	0.0265083	0.00883611	3.69063	6.11063	2.03688	2.15955	4.69705	-3.2386	-4.8604	-6.75693	-3.9116	-0.243015	10.4224	132.264	2.18001	2.84939	86.3565	69.2403	25.9944
							3.63177																4.59627
																								gr an ku	T=19.0-3.52(dc-dw)+0.03(dc-dw)2

## Sheet: clumped raw
	Easotope Name	ID	Mass Spec	Acid Temp	Run	d45 WG (PBL)	d46 WG (PBL)	d47 WG (PBL)	d48 WG (PBL)	d49 WG (PBL)	d13C VPDB (PBL)	d13C VPDB (Final)	d13C VPDB (Final) SD	d18O VPDB (Final)	d18O VPDB (Final) SD	d18O VSMOW (Final)	D47 CDES (ETF)	D47 CDES (Final)	D47 CDES (Final) SD	D47 CDES (Final) SE	D48 Offset	49 Param
S1		MLV gl 1 br										-23.37	0.21	-2.27	0.47	28.58		0.766	0.037	0.01
R1	MLV gl 1 br	2018-11-30 14:45 CET	MAT253	70	2455	-14.933	4.66	-11.178	9.36	0.755	-23.29	-23.39		-2.3		28.55	0.665	0.727			0.077	-0.006
R2	MLV gl 1 br	2018-11-30 15:31 CET	MAT253	70	2455	-14.777	4.93	-10.732	9.962	-1.978	-23.14	-23.23		-2.03		28.83	0.693	0.755			0.133	0.012
R3	MLV gl 1 br	2019-02-05 06:19 CET	MAT253	70	2489	-14.763	5.067	-10.524	10.328	38.861	-23.13	-23.22		-1.96		28.89	0.748	0.811			0.301	0.052
R4	MLV gl 1 br	2019-02-05 07:06 CET	MAT253	70	2489	-15.07	4.899	-11.004	9.917	22.903	-23.45	-23.54		-2.13		28.72	0.748	0.81			0.228	0.036
R5	MLV gl 1 br	2019-02-05 07:52 CET	MAT253	70	2489	-14.779	4.974	-10.682	9.982	3.685	-23.14	-23.24		-2.06		28.8	0.686	0.748			0.145	0.006
R6	MLV gl 1 br	2019-02-12 09:31 CET	MAT253	70	2493	-15.028	4.393	-11.489	8.833	17.372	-23.39	-23.53		-2.61		28.23	0.688	0.751			0.126	0.028
R7	MLV gl 1 br	2019-02-12 10:17 CET	MAT253	70	2493	-14.718	5.015	-10.516	10.341	24.947	-23.08	-23.22		-2		28.86	0.75	0.812			0.376	0.038
R8	MLV gl 1 br	2019-02-12 11:04 CET	MAT253	70	2493	-14.969	4.34	-11.431	8.754	29.373	-23.32	-23.46		-2.66		28.17	0.747	0.809			0.154	0.045
R9	MLV gl 1 br	2019-02-23 06:00 CET	MAT253	70	2498	-14.792	4.979	-10.724	9.818	-5.281	-23.35	-23.28		-2.04		28.81	0.652	0.714			-0.091	-0.008
R10	MLV gl 1 br	2019-02-23 06:54 CET	MAT253	70	2498	-15.511	3.299	-13.011	6.971	-8.58	-24.05	-23.98		-3.71		27.1	0.756	0.818			0.437	-0.014
R11	MLV gl 1 br	2019-02-23 07:42 CET	MAT253	70	2498	-14.86	4.964	-10.79	9.828	0.143	-23.42	-23.35		-2.06		28.8	0.676	0.739			-0.05	0
R12	MLV gl 1 br	2019-02-26 19:07 CET	MAT253	70	2499	-14.793	4.947	-10.741	9.928	44.492	-23.35	-23.28		-2.08		28.78	0.671	0.733			0.081	0.026
R13	MLV gl 1 br	2019-02-26 19:55 CET	MAT253	70	2499	-14.727	5.022	-10.58	9.712	43.408	-23.29	-23.21		-2		28.85	0.696	0.758			-0.281	0.025
R14	MLV gl 1 br	2019-02-26 20:41 CET	MAT253	70	2499	-14.719	4.911	-10.692	9.809	32.524	-23.27	-23.2		-2.11		28.74	0.679	0.741			0.036	0.019
S8		MLV gl 2										-23.12	1.13	-2.7	0.44	28.13		0.734	0.033	0.01
R1	MLV gl 2	2019-06-22 00:02 CEST	MAT253	70	2561	-14.974	4.533	-11.373	8.994	-15.842	-23.53	-23.43		-2.53		28.31	0.674	0.737			-0.013	-0.033
R2	MLV gl 2	2019-06-22 00:50 CEST	MAT253	70	2561	-14.962	4.59	-11.331	9.205	-5.457	-23.52	-23.41		-2.47		28.37	0.643	0.705			0.082	-0.011
R3	MLV gl 2	2019-06-22 01:38 CEST	MAT253	70	2561	-14.989	4.634	-11.284	9.314	-1.974	-23.55	-23.45		-2.43		28.42	0.681	0.744			0.102	-0.005
R4	MLV gl 2	2019-06-24 19:45 CEST	MAT253	70	2562	-15.284	4.553	-11.682	8.834	-3.761	-23.86	-23.76		-2.5		28.34	0.666	0.728			-0.21	-0.009
R5	MLV gl 2	2019-06-24 20:34 CEST	MAT253	70	2562	-15.347	4.416	-11.893	8.971	2.879	-23.92	-23.82		-2.64		28.2	0.648	0.711			0.197	0.007
R6	MLV gl 2	2019-06-24 21:22 CEST	MAT253	70	2562	-13.028	4.733	-9.134	9.568	13.933	-21.47	-21.37		-2.33		28.52	0.708	0.771			0.155	0.032
R7	MLV gl 2	2019-06-25 23:55 CEST	MAT253	70	2563	-13.799	4.203	-10.48	8.535	-1.293	-22.27	-22.16		-2.86		27.98	0.667	0.73			0.192	-0.003
R8	MLV gl 2	2019-06-26 00:43 CEST	MAT253	70	2563	-14.873	4.384	-11.408	8.643	-2.891	-23.42	-23.31		-2.67		28.16	0.679	0.741			-0.063	-0.006
R9	MLV gl 2	2019-06-26 01:30 CEST	MAT253	70	2563	-12.619	4.836	-8.58	9.551	0.214	-21.04	-20.93		-2.23		28.62	0.745	0.807			-0.066	0
R10	MLV gl 2	2019-06-29 12:12 CEST	MAT253	70	2565	-15.828	3.552	-13.243	7.21	1.177	-24.4	-24.3		-3.5		27.31	0.629	0.692			0.181	0.001
R11	MLV gl 2	2019-06-29 13:01 CEST	MAT253	70	2565	-15.872	3.49	-13.337	6.979	14.467	-24.45	-24.34		-3.56		27.25	0.644	0.706			0.075	0.022
S9		MLV gl 3										-23.3	0.85	-2.51	0.2	28.33		0.728	0.024	0.008
R1	MLV gl 3	2019-06-04 11:10 CEST	MAT253	70	2550	-15.073	4.524	-11.484	8.694	-29.396	-23.63	-23.51		-2.55		28.29	0.649	0.711			-0.285	-0.051
R2	MLV gl 3	2019-06-20 09:04 CEST	MAT253	70	2559	-15.113	4.586	-11.492	9.05	-11.588	-23.68	-23.57		-2.48		28.37	0.641	0.703			-0.064	-0.026
R3	MLV gl 3	2019-06-20 09:51 CEST	MAT253	70	2559	-15.219	4.597	-11.588	8.893	-7.818	-23.79	-23.69		-2.46		28.38	0.647	0.709			-0.239	-0.017
R4	MLV gl 3	2019-06-22 20:40 CEST	MAT253	70	2561	-12.605	4.809	-8.632	9.576	18.022	-21.02	-20.92		-2.26		28.59	0.695	0.758			0.011	0.039
R5	MLV gl 3	2019-06-22 21:29 CEST	MAT253	70	2561	-15.037	4.545	-11.423	9.158	15.789	-23.6	-23.49		-2.51		28.33	0.677	0.739			0.124	0.034
R6	MLV gl 3	2019-06-22 22:16 CEST	MAT253	70	2561	-14.746	4.692	-10.969	9.636	19.307	-23.29	-23.19		-2.37		28.48	0.69	0.753			0.305	0.041
R7	MLV gl 3	2019-07-03 17:50 CEST	MAT253	70	2567	-15.295	4.008	-12.226	8.032	12.075	-23.85	-23.79		-3.03		27.8	0.631	0.694			0.052	0.026
R8	MLV gl 3	2019-07-08 17:42 CEST	MAT253	70	2570	-15.059	4.556	-11.442	9.128	5.811	-23.62	-23.52		-2.52		28.32	0.673	0.735			0.155	-0.03
R9	MLV gl 3	2019-07-08 18:32 CEST	MAT253	70	2570	-15.188	4.6	-11.55	9.335	1.804	-23.76	-23.66		-2.47		28.37	0.653	0.715			0.272	-0.009
R10	MLV gl 3	2019-07-09 00:22 CEST	MAT253	70	2570	-15.165	4.591	-11.495	9.169	0.548	-23.73	-23.63		-2.48		28.36	0.699	0.761			0.125	-0.003
S10		MLV gl 4 sp										-23.5	0.3	-2.52	0.33	28.32		0.714	0.027	0.007
R1	MLV gl 4 sp	2018-11-30 11:34 CET	MAT253	70	2455	-15.231	4.371	-11.743	8.689	7.599	-23.6	-23.69		-2.58		28.26	0.692	0.755			-0.013	-0.05
R2	MLV gl 4 sp	2018-11-30 12:20 CET	MAT253	70	2455	-14.783	4.58	-11.121	9.052	0.168	-23.13	-23.23		-2.38		28.47	0.639	0.701			-0.07	-0.001
R3	MLV gl 4 sp	2019-02-05 08:40 CET	MAT253	70	2489	-14.846	4.585	-11.126	9.01	26.907	-23.2	-23.29		-2.44		28.4	0.688	0.75			-0.041	0.043
R4	MLV gl 4 sp	2019-02-05 09:35 CET	MAT253	70	2489	-14.909	4.628	-11.177	9.226	-7.181	-23.27	-23.36		-2.4		28.45	0.653	0.715			0.086	-0.012
R5	MLV gl 4 sp	2019-02-05 10:22 CET	MAT253	70	2489	-15.021	4.652	-11.269	9.226	16.811	-23.39	-23.48		-2.37		28.47	0.654	0.716			0.038	0.029
R6	MLV gl 4 sp	2019-02-12 11:52 CET	MAT253	70	2493	-14.994	4.606	-11.315	8.99	-13.88	-23.36	-23.5		-2.4		28.45	0.607	0.669			-0.143	-0.023
R7	MLV gl 4 sp	2019-02-12 12:46 CET	MAT253	70	2493	-15.235	4.315	-11.777	8.53	3.313	-23.6	-23.74		-2.69		28.15	0.689	0.752			-0.019	0.005
R8	MLV gl 4 sp	2019-02-12 13:33 CET	MAT253	70	2493	-14.858	4.673	-11.085	9.169	3.289	-23.21	-23.36		-2.33		28.51	0.635	0.698			-0.099	0.006
R9	MLV gl 4 sp	2019-02-23 08:30 CET	MAT253	70	2498	-15.799	3.391	-13.278	6.573	-8.274	-24.36	-24.29		-3.62		27.19	0.682	0.745			-0.138	-0.013
R10	MLV gl 4 sp	2019-02-23 09:17 CET	MAT253	70	2498	-15.163	4.566	-11.512	8.921	-8.19	-23.73	-23.66		-2.45		28.39	0.647	0.71			-0.155	-0.013
R11	MLV gl 4 sp	2019-02-26 21:29 CET	MAT253	70	2499	-14.59	4.623	-10.881	9.233	25.48	-23.13	-23.05		-2.4		28.45	0.624	0.686			0.038	0.013
R12	MLV gl 4 sp	2019-02-26 22:23 CET	MAT253	70	2499	-14.917	4.54	-11.277	9.241	22.552	-23.47	-23.4		-2.48		28.36	0.653	0.715			0.213	0.011
R13	MLV gl 4 sp	2019-02-26 23:09 CET	MAT253	70	2499	-14.872	4.674	-11.12	9.565	-9.611	-23.43	-23.35		-2.35		28.5	0.63	0.693			0.267	-0.006
R14	MLV gl 4 sp	2019-03-01 00:47 CET	MAT253	70	2500	-15.076	4.639	-11.367	9.247	-4.273	-23.64	-23.57		-2.38		28.47	0.626	0.688			0.022	-0.005
S11		MLV gl 5 br										-23.22	0.18	-2.19	0.27	28.66		0.732	0.028	0.007
R1	MLV gl 5 br	2018-11-30 13:07 CET	MAT253	70	2455	-14.761	4.701	-10.985	9.402	-1.854	-23.11	-23.21		-2.26		28.59	0.634	0.697			0.036	0.012
R2	MLV gl 5 br	2018-11-30 13:58 CET	MAT253	70	2455	-14.695	4.893	-10.676	9.702	4.824	-23.05	-23.14		-2.07		28.79	0.701	0.763			-0.05	-0.032
R3	MLV gl 5 br	2019-01-15 20:31 CET	MAT253	70	2474	-14.743	4.902	-10.742	9.566	-36.436	-23.1	-23.21		-2.1		28.75	0.65	0.712			-0.123	-0.058
R4	MLV gl 5 br	2019-01-15 21:19 CET	MAT253	70	2474	-14.62	4.9	-10.599	9.622	-40.232	-22.97	-23.08		-2.11		28.75	0.672	0.734			-0.065	-0.062
R5	MLV gl 5 br	2019-02-05 11:09 CET	MAT253	70	2489	-14.615	4.948	-10.531	9.831	13.984	-22.97	-23.06		-2.08		28.77	0.691	0.754			0.046	0.024
R6	MLV gl 5 br	2019-02-05 11:56 CET	MAT253	70	2489	-14.709	4.92	-10.644	9.88	26.923	-23.06	-23.16		-2.11		28.74	0.706	0.768			0.151	0.045
R7	MLV gl 5 br	2019-02-05 12:43 CET	MAT253	70	2489	-14.537	4.941	-10.478	9.97	52.964	-22.88	-22.98		-2.09		28.77	0.667	0.729			0.198	0.087
R8	MLV gl 5 br	2019-02-12 14:20 CET	MAT253	70	2493	-14.746	4.747	-10.893	9.546	8.465	-23.1	-23.24		-2.26		28.59	0.642	0.704			0.126	0.015
R9	MLV gl 5 br	2019-02-12 15:06 CET	MAT253	70	2493	-14.643	4.889	-10.644	9.764	13.518	-22.99	-23.13		-2.12		28.73	0.646	0.709			0.059	0.022
R10	MLV gl 5 br	2019-02-12 15:53 CET	MAT253	70	2493	-14.706	4.682	-10.917	9.673	-9.192	-23.05	-23.19		-2.33		28.52	0.638	0.7			0.381	-0.016
R11	MLV gl 5 br	2019-02-23 10:30 CET	MAT253	70	2498	-14.527	4.943	-10.465	9.996	-8.004	-23.07	-22.99		-2.08		28.78	0.676	0.738			0.156	-0.013
R12	MLV gl 5 br	2019-02-23 11:25 CET	MAT253	70	2498	-15.186	3.854	-12.176	7.627	-5.604	-23.73	-23.65		-3.16		27.66	0.707	0.77			-0.018	-0.01
R13	MLV gl 5 br	2019-02-23 12:13 CET	MAT253	70	2498	-14.864	4.928	-10.874	9.68	8.869	-23.43	-23.35		-2.09		28.76	0.619	0.681			-0.126	0.016
R14	MLV gl 5 br	2019-02-26 23:56 CET	MAT253	70	2499	-14.98	4.954	-10.91	10.131	95.939	-23.55	-23.48		-2.07		28.78	0.694	0.757			0.269	0.04
R15	MLV gl 5 br	2019-02-27 00:43 CET	MAT253	70	2499	-14.818	4.917	-10.776	9.973	30.864	-23.38	-23.3		-2.11		28.75	0.696	0.758			0.184	0.01
R16	MLV gl 5 br	2019-02-27 01:30 CET	MAT253	70	2499	-14.834	4.956	-10.776	9.953	103.23	-23.4	-23.32		-2.07		28.79	0.669	0.732			0.088	0.029
S12		MLV gl 6										-22.87	0.29	-2.37	0.49	28.47		0.735	0.009	0.004
R1	MLV gl 6	2019-02-23 04:24 CET	MAT253	70	2498	-14.524	4.903	-10.499	9.635	-10.801	-23.07	-22.99		-2.12		28.73	0.678	0.741			-0.12	-0.017
R2	MLV gl 6	2019-02-23 05:13 CET	MAT253	70	2498	-14.874	3.764	-11.96	7.457	-12.749	-23.4	-23.32		-3.25		27.57	0.682	0.745			-0.007	-0.02
R3	MLV gl 6	2019-02-26 16:41 CET	MAT253	70	2499	-14.287	4.872	-10.297	9.703	0.862	-22.81	-22.74		-2.15		28.7	0.66	0.723			0.008	0
R4	MLV gl 6	2019-02-26 17:34 CET	MAT253	70	2499	-14.135	4.818	-10.181	9.807	32.163	-22.65	-22.57		-2.21		28.64	0.674	0.736			0.218	0.022
R5	MLV gl 6	2019-02-26 18:21 CET	MAT253	70	2499	-14.276	4.891	-10.261	9.653	-17.902	-22.8	-22.73		-2.14		28.72	0.668	0.73			-0.079	-0.011
S13		MLV gl 8										-21.97	0.34	-1.96	0.11	28.9		0.733	0.052	0.013
R1	MLV gl 8	2019-06-18 23:12 CEST	MAT253	70	2558	-13.745	5.106	-9.487	10.425	-14.964	-22.24	-22.14		-1.96		28.9	0.742	0.805			0.258	-0.03
R2	MLV gl 8	2019-06-19 00:00 CEST	MAT253	70	2558	-13.495	5.172	-9.208	10.381	8.273	-21.98	-21.88		-1.9		28.96	0.689	0.752			0.083	0.015
R3	MLV gl 8	2019-06-19 00:47 CEST	MAT253	70	2558	-13.753	5.145	-9.506	10.357	6.687	-22.25	-22.15		-1.92		28.94	0.685	0.748			0.114	0.012
R4	MLV gl 8	2019-06-22 18:17 CEST	MAT253	70	2561	-13.277	5.256	-8.907	10.952	24.182	-21.75	-21.65		-1.81		29.05	0.681	0.743			0.478	0.059
R5	MLV gl 8	2019-06-22 19:04 CEST	MAT253	70	2561	-13.654	5.155	-9.36	10.638	24.702	-22.15	-22.05		-1.91		28.95	0.726	0.789			0.371	0.061
R6	MLV gl 8	2019-06-22 19:53 CEST	MAT253	70	2561	-13.44	5.193	-9.133	10.634	22.641	-21.92	-21.82		-1.87		28.99	0.687	0.749			0.29	0.054
R7	MLV gl 8	2019-06-25 09:06 CEST	MAT253	70	2562	-13.705	5.155	-9.447	10.596	24.481	-22.2	-22.1		-1.91		28.95	0.683	0.746			0.328	0.059
R8	MLV gl 8	2019-06-25 09:54 CEST	MAT253	70	2562	-13.315	5.122	-9.12	10.449	25.138	-21.79	-21.69		-1.94		28.92	0.629	0.692			0.249	0.056
R9	MLV gl 8	2019-06-25 10:51 CEST	MAT253	70	2562	-13.794	5.112	-9.598	10.348	11.763	-22.3	-22.2		-1.95		28.91	0.662	0.725			0.169	0.026
R10	MLV gl 8	2019-06-26 07:27 CEST	MAT253	70	2563	-13.731	5.122	-9.645	9.572	-49.979	-22.23	-22.12		-1.94		28.92	0.517	0.58			-0.614	-0.12
R11	MLV gl 8	2019-06-26 08:14 CEST	MAT253	70	2563	-14.186	5.137	-9.952	10.728	31.349	-22.71	-22.61		-1.93		28.93	0.697	0.759			0.494	0.073
R12	MLV gl 8	2019-06-26 09:03 CEST	MAT253	70	2563	-13.408	5.095	-9.241	10.485	28.879	-21.89	-21.78		-1.97		28.89	0.631	0.693			0.338	0.064
R13	MLV gl 8	2019-07-09 01:20 CEST	MAT253	70	2570	-12.788	5.005	-8.658	10.413	-1.695	-21.22	-21.12		-2.08		28.78	0.667	0.729			0.53	0.009
R14	MLV gl 8	2019-07-09 02:08 CEST	MAT253	70	2570	-13.606	5.089	-9.421	10.354	2.01	-22.1	-21.99		-1.99		28.87	0.672	0.734			0.304	-0.01
R15	MLV gl 8	2019-07-09 02:58 CEST	MAT253	70	2570	-13.883	4.784	-9.984	9.434	-0.078	-22.38	-22.28		-2.29		28.55	0.694	0.756			0.003	0.001
S14		MLV gl 9										-18.53	0.2	-2.02	0.05	28.84		0.744	0.021	0.005
R1	MLV gl 9	2019-06-04 10:22 CEST	MAT253	70	2550	-10.303	5.02	-6.032	10.666	-15.499	-18.58	-18.46		-2.07		28.79	0.681	0.743			0.674	-0.031
R2	MLV gl 9	2019-06-20 07:19 CEST	MAT253	70	2559	-10.31	5.125	-5.94	10.243	3.296	-18.6	-18.49		-1.95		28.91	0.703	0.765			0.04	0.007
R3	MLV gl 9	2019-06-20 08:17 CEST	MAT253	70	2559	-10.332	5.022	-6.061	9.983	7.105	-18.61	-18.51		-2.05		28.8	0.705	0.768			-0.011	0.016
R4	MLV gl 9	2019-06-22 02:34 CEST	MAT253	70	2561	-10.341	5.006	-6.112	10.311	28.967	-18.62	-18.52		-2.07		28.79	0.673	0.736			0.345	0.067
R5	MLV gl 9	2019-06-22 03:23 CEST	MAT253	70	2561	-10.171	5.118	-5.827	10.265	1.989	-18.45	-18.35		-1.96		28.9	0.674	0.736			0.077	0.004
R6	MLV gl 9	2019-06-22 04:11 CEST	MAT253	70	2561	-10.154	5.02	-5.876	10.444	10.992	-18.43	-18.32		-2.06		28.8	0.708	0.771			0.447	0.023
R7	MLV gl 9	2019-06-25 11:44 CEST	MAT253	70	2562	-10.225	5.102	-5.918	10.243	35.996	-18.5	-18.4		-1.97		28.89	0.649	0.712			0.086	0.081
R8	MLV gl 9	2019-06-25 12:35 CEST	MAT253	70	2562	-10.355	5.01	-6.14	9.971	29.52	-18.64	-18.54		-2.06		28.8	0.652	0.715			0	0.068
R9	MLV gl 9	2019-06-25 13:23 CEST	MAT253	70	2562	-10.265	5.071	-5.977	10.082	16.028	-18.55	-18.45		-2		28.86	0.665	0.727			-0.012	0.036
R10	MLV gl 9	2019-06-26 15:31 CEST	MAT253	70	2563	-10.902	5.034	-6.641	12.069	21.767	-19.22	-19.12		-2.04		28.82	0.704	0.766			2.021	0.068
R11	MLV gl 9	2019-06-26 16:18 CEST	MAT253	70	2563	-10.622	5.044	-6.377	10.078	30.015	-18.92	-18.82		-2.03		28.83	0.66	0.722			0.038	0.07
R12	MLV gl 9	2019-06-26 17:15 CEST	MAT253	70	2563	-10.331	5.008	-6.095	10.143	28.783	-18.61	-18.51		-2.07		28.79	0.68	0.743			0.175	0.075
R13	MLV gl 9	2019-06-28 22:47 CEST	MAT253	70	2565	-10.224	5.151	-5.846	10.477	-1.354	-18.5	-18.41		-1.93		28.93	0.677	0.739			0.219	-0.001
R14	MLV gl 9	2019-06-28 23:35 CEST	MAT253	70	2565	-10.296	5.006	-6.035	10.371	8.044	-18.58	-18.48		-2.07		28.78	0.711	0.774			0.405	0.012
R15	MLV gl 9	2019-06-29 00:23 CEST	MAT253	70	2565	-10.35	5.151	-5.971	10.536	10.445	-18.64	-18.54		-1.93		28.93	0.685	0.748			0.278	0.018
S2		MLV gl 10										-18.28	0.07	-2.02	0.04	28.84		0.758	0.032	0.01
R1	MLV gl 10	2019-06-06 15:17 CEST	MAT253	70	2551	-10.07	5.077	-5.758	10.197	15.444	-18.34	-18.25		-2.01		28.85	0.654	0.717			0.098	0.033
R2	MLV gl 10	2019-06-18 20:38 CEST	MAT253	70	2558	-9.972	5.094	-5.605	10.442	7.755	-18.23	-18.13		-1.98		28.88	0.721	0.783			0.299	0.014
R3	MLV gl 10	2019-06-18 21:35 CEST	MAT253	70	2558	-10.175	4.998	-5.93	9.974	18.51	-18.45	-18.34		-2.08		28.78	0.695	0.757			0.028	0.036
R4	MLV gl 10	2019-06-18 22:24 CEST	MAT253	70	2558	-10.093	5.084	-5.739	10.413	1.754	-18.36	-18.26		-1.99		28.87	0.722	0.784			0.289	0.003
R5	MLV gl 10	2019-06-22 09:11 CEST	MAT253	70	2561	-10.139	4.993	-5.856	9.97	13.232	-18.41	-18.31		-2.08		28.77	0.745	0.807			0.034	0.028
R6	MLV gl 10	2019-06-25 00:45 CEST	MAT253	70	2562	-10.079	5.078	-5.779	10.245	14.137	-18.35	-18.25		-1.99		28.86	0.663	0.726			0.136	0.031
R7	MLV gl 10	2019-06-25 01:34 CEST	MAT253	70	2562	-10.032	5.087	-5.691	10.197	22.889	-18.3	-18.2		-1.98		28.87	0.699	0.762			0.07	0.05
R8	MLV gl 10	2019-06-25 02:22 CEST	MAT253	70	2562	-10.141	5.022	-5.909	9.997	23.503	-18.41	-18.31		-2.05		28.81	0.65	0.712			0.003	0.051
R9	MLV gl 10	2019-06-26 04:53 CEST	MAT253	70	2563	-10.159	5.04	-5.852	10.324	14.085	-18.43	-18.33		-2.03		28.82	0.718	0.781			0.289	0.029
R10	MLV gl 10	2019-06-26 05:41 CEST	MAT253	70	2563	-10.138	5.081	-5.794	10.055	22.39	-18.41	-18.31		-1.99		28.87	0.715	0.777			-0.058	0.044
R11	MLV gl 10	2019-06-26 06:29 CEST	MAT253	70	2563	-10.19	5.058	-5.904	10.177	-6.878	-18.46	-18.36		-2.02		28.84	0.674	0.736			0.108	-0.015

## Sheet: areas SST 
		C37:2 alk	C37:3 alk	GDGT-0	GDGT-1	GDGT-2	GDGT-3	GDGT-4	Crenarchaeol	Cren Iso	brGDGT-Ia	Ib	Ic	IIa	IIa'	IIb	IIb'	IIc	IIc'	IIIa	IIIa'	IIIb	IIIb'	IIIc	IIIc'	Sum brGDGT	UK37	UkTemp	TEX86	AVERAGE TEX86	STDEV	BIT		TEX86 temp Schouten	TEX86H	2/cren				TEXH	Temperature
APCI_Setup_008_045	Hexane/IPA (99:1)	NF	NF	59667	NF	1648	1761	NF	NF	NF	1.33289e+06	256097	106441	302418	302418	19098.4	19098.4	NF	NF	10960.2	10960.2	NF	NF	NF	NF	2.36038e+06	#VALUE!		#VALUE!					#VALUE!	#VALUE!
APCI_Setup_008_046	Marine std	2.94344e+06	4.52594e+06	4.65023e+07	3312724	2785369	625537	221809	77540971	695839	4.53709e+06	3.86264e+06	1.64989e+06	1.4288e+06	952480	1.28677e+06	1.04689e+06	156218	197046	1.39507e+06	873798	134205	164058	16933.4	16933.4	1.77188e+07	0.394067	10.6081	0.553509			0.105931		18.234	21.0297
APCI_Setup_008_047	Peat std	NF	3382.84	5.07349e+06	485931	468057	115709	NF	413934	NF	2.57467e+07	2.69913e+06	678695	2.32159e+07	NF	1.21094e+06	NF	436895	NF	5.34739e+06	225125	170072	NF	2522.5	NF	5.97334e+07	#VALUE!		#VALUE!			0.992467		#VALUE!	#VALUE!
						NF	NF	NF	6487	NF
APCI_Setup_008_049	Alkenone std	1.00464e+07	8.64046e+06	7677.05	NF	NF	NF	NF	NF	NF	856088	145314	41941.8	181222	181222	2433.76	2433.76	NF	NF	NF	NF	NF	NF	NF	NF	1.41065e+06	0.537618	14.9581	#VALUE!					#VALUE!	#VALUE!
APCI_Setup_008_050	Hexane/IPA (99:1)	NF	NF	7652.81	NF	NF	NF	NF	NF	NF	774536	99956.5	41322.1	182267	182267	NF	NF	NF	NF	NF	NF	NF	NF	NF	NF	1.28035e+06	#VALUE!		#VALUE!					#VALUE!	#VALUE!
APCI_Setup_008_051	Fur Blank 500 ul	NF	NF	19342.2	NF	NF	NF	NF	NF	NF	783259	98002.7	39943.3	172099	172099	NF	NF	NF	NF	NF	NF	NF	NF	NF	NF	1.2654e+06	#VALUE!		#VALUE!					#VALUE!	#VALUE!
APCI_Setup_008_052	Fur 62 glend 300 ul	5.9986e+06	637834	3.44375e+06	279666	132769	35311	NF	1775386	NF	1.03909e+06	110261	50980.7	208642	NF	NF	NF	NF	NF	NF	NF	NF	NF	NF	NF	1.40897e+06	0.903889	26.0572	#VALUE!			0.41273		#VALUE!	#VALUE!	0.0747832	#VALUE!		3.75999	0.296527	11.2644	low concentration
APCI_Setup_008_053	Fur 60 glend 300 ul	9.33919e+06	943577	5.03807e+06	359365	163235	68552	NF	3806222	56825	1.14054e+06	149477	77690.1	266620	NF	141619	NF	27957.1	27957.1	129488	52959.4	NF	NF	NF	NF	2.01431e+06	0.908237	26.189	0.445405			0.294599		11.027	14.5748	0.0428864	#VALUE!		2.38119	0.27613	9.1752	low concentration
APCI_Setup_008_054	Fur 60 conc 500 ul	2.85442e+08	3.73657e+07	5.52557e+07	5668857	2647155	928577	222499	59192200	913212	9.77403e+06	2.05144e+06	952860	1.80509e+06	823504	2.1485e+06	NF	597840	NF	1.85337e+06	789336	202184	339860	52374.9	NF	2.13904e+07	0.884248	25.4621	0.441921			0.202665		10.7947	14.3416	0.0447213	#VALUE!		2.85077	0.286346	10.2402
APCI_Setup_008_055	Fur 15 glend 500 ul	5.34813e+07	4.61572e+06	2.69261e+07	2170441	1075653	418390	89911	23846654	370324	1.6442e+06	100799	59127.3	702841	NF	54258.6	34938.5	NF	NF	294513	145575	NF	NF	NF	NF	3.03625e+06	0.920552	26.5622	0.462071			0.104646		12.1381	15.6661	0.0451071	#VALUE!		2.57093	0.293535	10.967
APCI_Setup_008_056	Fur 62 conc 500 ul	6.73229e+08	1.0118e+08	9.32833e+07	9859319	4054565	1674953	358098	101118552	1581083	1.49792e+07	3.3556e+06	1.64132e+06	4.74166e+06	4.74166e+06	3.52463e+06	3.52463e+06	1.04506e+06	1.04506e+06	2.71656e+06	1.58148e+06	503818	503818	144628	144628	4.41938e+07	0.869345	25.0105	0.42578			0.221441		9.71864	13.2362	0.0400971	0.425339		2.4207	0.260094	7.42131
APCI_Setup_008_057	Fur 62 sed 500 ul	1.49605e+08	6.5064e+06	1.59059e+06	337162	210695	116534	51698	2337942	160307	2.21762e+06	470988	233117	540852	NF	484210	NF	261688	NF	354736	149297	320715	NF	340553	NF	5.37377e+06	0.958322	27.7067	0.591169			0.582543		20.7446	22.9851	0.0901199	#VALUE!		1.80801	0.317125	13.2331
APCI_Setup_008_058	Fur 15 sed 500 ul	6.20963e+08	4.19454e+07	3.55451e+06	857215	589914	135319	34711	7169964	200260	8.02408e+06	612163	419378	3.29511e+06	3.29511e+06	415653	415653	NF	NF	1.6277e+06	248541	NF	NF	NF	NF	1.83534e+07	0.936725	27.0523	0.51915			0.696965		15.9433	19.126	0.0822757	0.098771		4.35943	0.372786	17.9735
APCI_Setup_008_059	Fur 15 conc A 500 ul	1.07599e+09	1.4642e+08	4.12225e+08	34945105	19238571	8500221	1859471	424139808	6667947	2.26411e+07	1.97659e+06	945335	5.66566e+06	NF	1.30872e+06	NF	479854	NF	5.23783e+06	1.9846e+06	NF	NF	NF	NF	4.02397e+07	0.88022	25.34	0.496119			0.0772931		14.4079	17.778	0.045359	#VALUE!		2.2633	0.306914	12.2736
APCI_Setup_008_060	Fur 15 conc B 500 ul	5.84347e+08	6.97983e+07	2.73553e+08	25549696	15415542	5634334	NF	257212351	4400812	1.26607e+07	1.16817e+06	559506	3.24488e+06	NF	803603	NF	253208	NF	2.70773e+06	877798	NF	NF	NF	NF	2.22756e+07	0.893298	25.7363	0.499029			0.0704405		14.602	17.9518	0.0599331	#VALUE!		2.736	0.330809	14.4714
APCI_Setup_008_061	Filter Blank	NF	NF	82310.5	NF	NF	NF	NF	209370	NF	378282	28386.4	3873.49	78883.2	78883.2	NF	NF	NF	NF	NF	NF	NF	NF	NF	NF	568309	#VALUE!		#VALUE!			0.719124		#VALUE!	#VALUE!
APCI_Setup_008_062	Hexane/IPA (99:1)	NF	NF	39080.1	NF	NF	NF	NF	107275	NF	456585	31527.6	6901.41	51273.7	51273.7	NF	NF	NF	NF	NF	NF	NF	NF	NF	NF	597561	#VALUE!		#VALUE!			0.839025		#VALUE!	#VALUE!
APCI_Setup_008_063	Marine std	3.78386e+06	5.87055e+06	6.04452e+07	3945157	3374717	787505	292217	92817515	701966	4.70368e+06	4.42976e+06	1.9194e+06	1.70321e+06	1.09207e+06	1.63029e+06	1.15673e+06	177004	229471	1.66773e+06	1.0877e+06	157322	137695	13953.5	NF	2.0106e+07	0.391931	10.5434	0.552162			0.0994876		18.1442	20.9574
APCI_Setup_008_064	Peat std	NF	2993.61	5.39007e+06	525896	513114	123105	NF	551457	NF	2.68065e+07	2.70625e+06	666148	2.4106e+07	NF	1.29303e+06	NF	460430	NF	5.82332e+06	205109	162890	NF	5787.75	NF	6.22355e+07	#VALUE!		#VALUE!			0.990408		#VALUE!	#VALUE!
						NF	NF	NF	68025	NF																						0
APCI_Setup_008_066	Alkenone std	1.19066e+07	1.03555e+07	20277.2	NF	NF	NF	NF	14708	NF	423735	30390.3	8263.79	63413.1	63413.1	NF	NF	NF	NF	NF	NF	NF	NF	NF	NF	589215	0.534837	14.8739	#VALUE!			0.973981		#VALUE!	#VALUE!
APCI_Setup_008_067	Hexane/IPA (99:1)	NF	NF	7765.67	NF	NF	NF	NF	10237	NF	380897	18527.9	5824.45	70546.8	5273.78	NF	NF	NF	NF	NF	NF	NF	NF	NF	NF	481070	#VALUE!		#VALUE!			0.978077		#VALUE!	#VALUE!
APCI_Setup_008_068	Hexane/IPA (99:1)	NF	NF	NF	NF	NF	NF	NF	NF	NF	NF	120836	NF	NF	NF	NF	NF	NF	NF	NF	NF	NF	NF	NF	NF	120836	#VALUE!		#VALUE!					#VALUE!	#VALUE!
APCI_Setup_008_069	Hexane/IPA (99:1)	NF	NF	NF	NF	NF	NF	NF	NF	NF	262117	8869.97	NF	5210.54	5210.54	NF	NF	NF	NF	NF	NF	NF	NF	NF	NF	281408	#VALUE!		#VALUE!					#VALUE!	#VALUE!
APCI_Setup_008_070	Marine std	3.70902e+06	6.01922e+06	6.04807e+07	4157665	3433503	790100	269637	92782404	476725	4.54806e+06	3.87285e+06	1.63895e+06	1.94155e+06	1.05982e+06	1.82045e+06	1.05738e+06	171555	269090	1.66425e+06	1.17672e+06	181588	204402	34355.2	NF	1.9641e+07	0.381263	10.2201	0.530631			0.100709		16.7088	19.7758
APCI_Setup_008_071	Peat std	NF	NF	5.15929e+06	544489	478828	134315	NF	470413	NF	2.36478e+07	2.57647e+06	638132	2.32143e+07	NF	1.1338e+06	NF	392911	NF	5.87994e+06	551471	163618	6124	4793.46	NF	5.82094e+07	#VALUE!		#VALUE!			0.99125		#VALUE!	#VALUE!
						NF	NF	NF	25025	NF																						0
APCI_Setup_008_073	Alkenone std	1.21332e+07	1.06858e+07	NF	NF	NF	NF	NF	2907	NF	261677	11631.8	2561.36	45844.1	10843.2	NF	NF	NF	NF	NF	NF	NF	NF	NF	NF	332557	0.531716	14.7793	#VALUE!			0.990952		#VALUE!	#VALUE!
APCI_Setup_008_074	Hexane/IPA (99:1)	NF	NF	NF	NF	NF	NF	NF	NF	NF	267170	14070.1	NF	21594.6	21594.6	NF	NF	NF	NF	NF	NF	NF	NF	NF	NF	324429	#VALUE!		#VALUE!					#VALUE!	#VALUE!
APCI_Setup_008_075	Fur Blank 500 ul	NF	NF	NF	NF	NF	NF	NF	NF	NF	253935	8443.41	NF	22922.8	12094	NF	NF	NF	NF	NF	NF	NF	NF	NF	NF	297395	#VALUE!		#VALUE!					#VALUE!	#VALUE!
APCI_Setup_008_076	Fur 62 glend 300 ul	6.17521e+06	732530	3.62666e+06	304757	136577	29382	NF	1920276	NF	559974	51630	21371.5	75941.2	72867.5	56481.6	NF	NF	NF	48773.7	NF	9335.53	NF	NF	NF	896375	0.893955	25.7562	#VALUE!			0.282899		#VALUE!	#VALUE!	0.0711236	#VALUE!		4.64832	0.290147	10.6268	low concentration
APCI_Setup_008_077	Fur 60 glend 300 ul	8.83984e+06	918971	4.75255e+06	337262	96866	28205	NF	3392726	56099	737916	129713	40648.3	194376	NF	113213	NF	24428.4	NF	128624	59542.2	18426.1	NF	NF	NF	1.44689e+06	0.905832	26.1161	0.349458			0.248263		4.63051	7.36818	0.0285511	#VALUE!		3.43436	0.209516	1.08211	low concentration
APCI_Setup_008_078	Fur 60 conc 500 ul	2.61234e+08	3.32585e+07	4.71294e+07	4769172	2355148	810776	174137	51684334	823205	8.12899e+06	1.7085e+06	811393	1.29629e+06	962060	1.76928e+06	NF	504529	NF	1.33847e+06	858154	236916	332069	22063.3	NF	1.79687e+07	0.887065	25.5474	0.455468			0.195804		11.6979	15.2385	0.0455679	#VALUE!		2.90481	0.296801	11.2915
APCI_Setup_008_079	Fur 15 glend 500 ul	6.09985e+07	5.13076e+06	3.04845e+07	2017408	1043308	428879	109517	28333087	446301	1.49767e+06	83291.6	32645.9	360261	NF	50279.3	NF	NF	NF	372615	109319	9715.33	NF	NF	NF	2.5158e+06	0.922413	26.6186	0.487434			0.0762844		13.8289	17.2534	0.036823	#VALUE!		2.43264	0.298977	11.5055
APCI_Setup_008_080	Fur 62 conc 500 ul	6.97384e+08	1.07742e+08	1.02738e+08	10784108	4241426	1834124	413613	108014418	1647374	1.62782e+07	3.54319e+06	1.62125e+06	4.41816e+06	NF	3.84815e+06	NF	1.14015e+06	NF	2.78859e+06	1.51876e+06	368963	719575	161112	NF	3.64061e+07	0.86618	24.9145	0.417297			0.187972		9.15312	12.6384	0.0392672	#VALUE!		2.31251	0.251572	6.44476
APCI_Setup_008_081	Fur 62 sed 500 ul	1.57187e+08	6.59982e+06	1.60358e+06	342315	227908	89844	22310	2497419	168608	1.96777e+06	394334	212061	534044	401683	471317	NF	269049	NF	335177	232810	321410	NF	341930	NF	5.48158e+06	0.959705	27.7486	0.586913			0.581595		20.4609	22.7704	0.0912574	#VALUE!		2.53671	0.34528	15.7266
APCI_Setup_008_082	Fur 15 sed 500 ul	6.46689e+08	4.20386e+07	3.55362e+06	872261	640094	153478	NF	7469585	222589	7.82227e+06	597305	278745	2.26769e+06	NF	184242	NF	NF	NF	1.72753e+06	112480	NF	NF	NF	NF	1.29903e+07	0.938962	27.1201	0.538101			0.614961		17.2067	20.1911	0.0856934	#VALUE!		4.17059	0.384249	18.8613
APCI_Setup_008_083	Fur 15 conc A 500 ul	1.19019e+09	1.51797e+08	4.62915e+08	40645565	20869902	9217401	1858267	448068513	6798579	2.36757e+07	2.03587e+06	1.02369e+06	3.44877e+06	3.82099e+06	1.17009e+06	NF	425651	NF	5.67746e+06	1.7904e+06	344717	NF	13628.1	NF	4.34269e+07	0.886886	25.542	0.475754			0.0789614		13.0503	16.5329	0.0465775	#VALUE!		2.26419	0.295052	11.1182
APCI_Setup_008_084	Fur 15 conc B 500 ul	5.24583e+08	6.70907e+07	2.80287e+08	25259213	15875247	5663663	1362517	272143239	2833807	1.37901e+07	1.12828e+06	607102	1.68753e+06	1.98103e+06	900897	865987	234303	234303	2.82772e+06	1.16873e+06	123104	NF	NF	NF	2.55491e+07	0.886609	25.5336	0.491069			0.0730764		14.0713	17.4742	0.0583342	0.165829		2.803	0.339228	15.2082
APCI_Setup_008_085	Filter Blank	3395.99	NF	148199	NF	NF	NF	NF	304368	4067	201702	NF	NF	12654.7	12654.7	NF	NF	NF	NF	NF	NF	NF	NF	NF	NF	227012	#VALUE!		#VALUE!			0.427212		#VALUE!	#VALUE!
APCI_Setup_008_086	Hexane/IPA (99:1)	NF	NF	31346.8	NF	NF	NF	NF	59695	NF	182118	NF	NF	4064.14	4064.14	NF	NF	NF	NF	NF	NF	NF	NF	NF	NF	190246	#VALUE!		#VALUE!			0.761163		#VALUE!	#VALUE!
APCI_Setup_008_087	Marine std	5.71114e+06	8.67051e+06	8.93387e+07	6068271	4936473	1174182	408890	133963486	633116	6.85552e+06	6.57936e+06	2.83439e+06	2.87385e+06	1.81777e+06	2.21276e+06	1.86211e+06	306928	391006	2.79684e+06	1.73725e+06	251434	290133	43009.1	NF	3.08523e+07	0.397113	10.7004	0.526362			0.107176		16.4241	19.5359
APCI_Setup_008_088	Peat std	NF	8057.35	5.74247e+06	651222	564824	148860	NF	622539	NF	2.87787e+07	2.92863e+06	713102	2.6854e+07	NF	1.43259e+06	NF	496594	NF	6.59894e+06	NF	199921	NF	10726	NF	6.80132e+07	#VALUE!		#VALUE!			0.990096		#VALUE!	#VALUE!
						NF	NF	NF	80069	NF																						0
APCI_Setup_008_090	Alkenone std	2.04363e+07	1.77631e+07	5798.13	NF	NF	NF	NF	5229	NF	175014	NF	NF	27359.7	27359.7	NF	NF	NF	NF	NF	NF	NF	NF	NF	NF	229734	0.534991	14.8785	#VALUE!			0.977745		#VALUE!	#VALUE!
APCI_Setup_008_091	Hexane/IPA (99:1)	NF	NF	3951.79	NF	NF	NF	NF	12487	NF	165867	NF	NF	15473.6	2814.51	NF	NF	NF	NF	NF	NF	NF	NF	NF	NF	184155	#VALUE!		#VALUE!			0.936499		#VALUE!	#VALUE!

## Sheet: areas Alk
Filename		Sample Name	C36:2	C36:3	C37:2	C37:3	C37:4	C38:2	C38:3	C39:2	C39:3	UK37'	UK37	37/38
APCI_Setup_008_045		HexIPA	NF	NF	NF	NF	NF	NF	NF	NF	NF
APCI_Setup_008_046		MarineStd	64363	52913.5	2.94344e+06	4.52594e+06	916622	651992	873443	122796	265120	0.394067	0.24169	4.89656
APCI_Setup_008_047		PeatStd	NF	NF	NF	3382.84	NF	NF	NF	NF	NF
APCI_Setup_008_048		ArchaeolStd	NF	NF	NF	NF	NF	NF	NF	NF	NF
APCI_Setup_008_049		AlkenoneStd	NF	NF	1.00464e+07	8.64046e+06	218124	3611.7	7745.51	NF	3198.13	0.537618	0.519877
APCI_Setup_008_050		HexIPA	NF	NF	NF	NF	NF	NF	NF	NF	NF
APCI_Setup_008_051		FurBlank500ul	NF	NF	NF	NF	NF	NF	NF	NF	NF
APCI_Setup_008_052		Fur62glend300ul	28008	NF	5.9986e+06	637834	NF	1.87601e+06	261030	297776	43400.3	0.903889		3.10543
APCI_Setup_008_053		Fur60glend300ul	22370.2	NF	9.33919e+06	943577	46887.4	2.98881e+06	472570	452272	100621	0.908237	0.899575	2.97071
APCI_Setup_008_054		Fur60conc500ul	566893	199279	2.85442e+08	3.73657e+07	2.32189e+06	9.03784e+07	1.45988e+07	1.77671e+07	4.54583e+06	0.884248	0.870792	3.07502
APCI_Setup_008_055		Fur15glend500ul	116830	18087.7	5.34813e+07	4.61572e+06	252490	1.38249e+07	1.79441e+06	1.65818e+06	322232	0.920552	0.912241	3.71956
APCI_Setup_008_056		Fur62conc500ul	1.29287e+06	173451	6.73229e+08	1.0118e+08	7.06828e+06	2.15354e+08	3.45044e+07	3.83539e+07	1.0137e+07	0.869345	0.852437	3.09939
APCI_Setup_008_057		Fur62sed500 ul	545049	72778.1	1.49605e+08	6.5064e+06	538303	7.01858e+07	4.19589e+06	1.87301e+07	959135	0.958322	0.951593	2.09879
APCI_Setup_008_058		Fur15sed500ul	3.0509e+06	610035	6.20963e+08	4.19454e+07	2.66744e+06	1.98866e+08	1.88858e+07	4.68471e+07	3.30404e+06	0.936725	0.928963	3.04433
APCI_Setup_008_059		Fur15concA500ul	2.40688e+06	230744	1.07599e+09	1.4642e+08	8.31543e+06	2.6112e+08	4.60611e+07	3.21913e+07	6.77887e+06	0.88022	0.867516	3.97944
APCI_Setup_008_060		Fur15concB500ul	1.30596e+06	107285	5.84347e+08	6.97983e+07	4.37622e+06	1.37027e+08	2.45976e+07	1.71016e+07	3.72415e+06	0.893298	0.880717	4.04731
APCI_Setup_008_061		FilterBlank	NF	NF	NF	NF	NF	NF	NF	NF	NF
APCI_Setup_008_062		HexIPA	NF	NF	NF	NF	NF	NF	NF	NF	NF
APCI_Setup_008_063		MarineStd	94534	100090	3.78386e+06	5.87055e+06	1.14755e+06	850920	1.12738e+06	153215	324062	0.391931	0.244059	4.88016
APCI_Setup_008_064		PeatStd	NF	NF	NF	2993.61	NF	3326.68	NF	NF	NF
APCI_Setup_008_065		ArchaeolStd	NF	NF	NF	NF	NF	NF	NF	NF	NF
APCI_Setup_008_066		AlkenoneStd	9511.73	NF	1.19066e+07	1.03555e+07	250022	10100	11505.6	NF	NF	0.534837
APCI_Setup_008_067		HexIPA	NF	NF	NF	NF	NF	NF	NF	NF	NF
APCI_Setup_008_068		HexIPA	NF	NF	NF	NF	NF	NF	NF	NF	NF
APCI_Setup_008_069		HexIPA	NF	NF	NF	NF	NF	NF	NF	NF	NF
APCI_Setup_008_070		MarineStd	140750	85225.6	3.70902e+06	6.01922e+06	1.20583e+06	817520	1.20781e+06	160978	325679	0.381263	0.228935	4.80329
APCI_Setup_008_071		PeatStd	NF	NF	NF	NF	NF	NF	3400.68	NF	NF
APCI_Setup_008_072		ArchaeolStd	NF	NF	NF	NF	NF	NF	NF	NF	NF
APCI_Setup_008_073		AlkenoneStd	NF	5056.36	1.21332e+07	1.06858e+07	244516	12398.8	6652.6	NF	6598.14	0.531716
APCI_Setup_008_074		HexIPA	NF	NF	NF	NF	NF	NF	NF	NF	NF
APCI_Setup_008_075		FurBlank500ul	NF	NF	NF	NF	NF	NF	NF	NF	NF
APCI_Setup_008_076		Fur62glend300ul	19073.6	18387.7	6.17521e+06	732530	NF	1.98808e+06	259864	316276	60973.6	0.893955		3.07292
APCI_Setup_008_077		Fur60glend300ul	20285.2	NF	8.83984e+06	918971	50409.1	3.00266e+06	455508	493928	96363.2	0.905832	0.896038	2.82196
APCI_Setup_008_078		Fur60conc500ul	336422	185578	2.61234e+08	3.32585e+07	2.20978e+06	8.55051e+07	1.34308e+07	1.7548e+07	4.289e+06	0.887065	0.873011	2.9766
APCI_Setup_008_079		Fur15glend500ul	83569.5	NF	6.09985e+07	5.13076e+06	299933	1.56821e+07	2.21588e+06	1.94406e+06	331608	0.922413	0.913733	3.69478
APCI_Setup_008_080		Fur62conc500ul	830036	265445	6.97384e+08	1.07742e+08	5.92842e+06	2.28193e+08	3.43632e+07	4.07262e+07	1.04249e+07	0.86618	0.852539	3.06649
APCI_Setup_008_081		Fur62sed500ul	214376	30531	1.57187e+08	6.59982e+06	515301	7.14971e+07	3.85037e+06	1.84929e+07	1.162e+06	0.959705	0.953559	2.17375
APCI_Setup_008_082		Fur15sed500ul	2.62789e+06	171713	6.46689e+08	4.20386e+07	2.46474e+06	2.03287e+08	1.83218e+07	4.68302e+07	2.56603e+06	0.938962	0.932048	3.10785
APCI_Setup_008_083		Fur15concA500ul	1.70371e+06	253763	1.19019e+09	1.51797e+08	7.23929e+06	2.92188e+08	4.95418e+07	3.54246e+07	6.50824e+06	0.886886	0.876762	3.92703
APCI_Setup_008_084		Fur15concB500ul	1.61239e+06	111792	5.24583e+08	6.70907e+07	906296	1.24489e+08	2.54783e+07	1.53312e+07	3.7754e+06	0.886609	0.883723	3.94534
APCI_Setup_008_085		FilterBlank	NF	NF	3395.99	NF	NF	NF	NF	NF	NF
APCI_Setup_008_086		HexIPA	NF	NF	NF	NF	NF	NF	NF	NF	NF
APCI_Setup_008_087		MarineStd	162999	97125.8	5.71114e+06	8.67051e+06	1.7445e+06	1.22197e+06	1.7158e+06	260300	524623	0.397113	0.245976	4.89543
APCI_Setup_008_088		PeatStd	NF	NF	NF	8057.35	NF	NF	NF	NF	4367.42
APCI_Setup_008_089		ArchaeolStd	NF	NF	NF	NF	NF	NF	NF	NF	NF
APCI_Setup_008_090		AlkenoneStd	12508.5	NF	2.04363e+07	1.77631e+07	387686	19074.5	12216.8	NF	10124	0.534991	0.519569	1220.77
APCI_Setup_008_091		HexIPA	NF	NF	NF	NF	NF	NF	NF	NF	NF
